# Supplementary material for: All exons are not created equal—exon vulnerability determines the effect of exonic mutations on splicing
Source: Nucleic Acids Res. 2024 Feb 7;52(8):4588–603. doi: 10.1093/nar/gkae077 (PMC11077056; doi:10.1093/nar/gkae077)
Supplement: gkae077_Supplemental_Files [file gkae077_supplemental_files.zip]

Archive with 2 entries (2 files):
- Supplementary figures jan 24.pdf
- supplementary tables.xlsx
